# Supplementary material for: Mutational spectrum of Barrett's stem cells suggests paths to initiation of a precancerous lesion
Source: Nat Commun. 2016 Jan 19;7:10380. doi: 10.1038/ncomms10380 (PMC4735693; doi:10.1038/ncomms10380)
Supplement: Supplementary Data 1 — BESC and GSC gene signature (131 genes, 2.5 fold and p < 0.001) [file ncomms10380-s2.xlsx]

## Sheet: Sheet1
Supplementary Data 1 BESC and GSC gene signature (131 genes, 2.5 fold and p < 0.001)
Gene Symbol	Gene name	Transcript ID	RefSeq	Fold change (BESC vs. GSC)	p value (BESC vs. GSC)
CEACAM6	carcinoembryonic antigen-related cell adhesion molecule 6	3834379	ENST00000199764	38.6641	8.09105e-21
CDH17	cadherin 17, LI cadherin (liver-intestine)	3144859	NM_004063	17.0559	7.47252e-17
TM4SF4	transmembrane 4 L six family member 4	2647315	NM_004617	12.0176	2.41188e-18
KRT20	keratin 20	3756566	ENST00000167588	10.8213	4.65014e-13
MUC17	mucin 17, cell surface associated	3016070	ENST00000306151	10.4897	1.03866e-12
CLRN3	clarin 3	3312422	NM_152311	8.15403	3.25756e-18
MALL	mal, T-cell differentiation protein-like	2570193	NM_005434	8.09929	1.94674e-24
NPNT	nephronectin	2738378	NM_001184690	6.24502	1.7861e-20
REG4	regenerating islet-derived family, member 4	2431066	NM_001159352	6.08571	2.52127e-14
CEACAM5	carcinoembryonic antigen-related cell adhesion molecule 5	3834341	NM_004363	5.7893	6.94011e-07
HOXC10	homeobox C10	3416290	NM_017409	5.45477	1.10828e-16
NMUR2	neuromedin U receptor 2	2882325	NM_020167	5.366	1.77395e-09
AFAP1-AS1	AFAP1 antisense RNA 1 (non-protein coding)	2717481	NR_026892	5.29669	3.55401e-08
FABP1	fatty acid binding protein 1, liver	2563536	NM_001443	5.01177	5.32773e-05
RAB3B	RAB3B, member RAS oncogene family	2412624	NM_002867	4.97495	9.21712e-17
SPRR3	small proline-rich protein 3	2359504	NM_005416	4.77939	1.70319e-10
FAM198B	family with sequence similarity 198, member B	2791419	NM_001128424	4.76489	4.94671e-13
HEPH	hephaestin	3979762	ENST00000519389	4.75209	9.43525e-17
ANXA13	annexin A13	3151719	ENST00000262219	4.67266	2.47574e-14
BAAT	bile acid CoA: amino acid N-acyltransferase (glycine N-choloyltran	3218041	NM_001701	4.57547	7.76669e-17
PI3	peptidase inhibitor 3, skin-derived	3886765	ENST00000243924	4.0797	6.71023e-13
CCL20	chemokine (C-C motif) ligand 20	2530713	NM_004591	4.04819	1.87948e-09
DKK1	dickkopf 1 homolog (Xenopus laevis)	3247172	NM_012242	4.01361	1.33051e-06
KIAA1199	KIAA1199	3604147	ENST00000220244	3.92395	3.7014e-13
HSD17B2	hydroxysteroid (17-beta) dehydrogenase 2	3671076	NM_002153	3.92166	4.44986e-17
GPR110	G protein-coupled receptor 110	2955999	NM_153840	3.81452	3.99746e-11
CLIC5	chloride intracellular channel 5	2955638	NM_001114086	3.68206	1.29922e-10
SLC15A1	solute carrier family 15 (oligopeptide transporter), member 1	3522327	NM_005073	3.65379	3.04925e-24
B3GALT5	UDP-Gal:betaGlcNAc beta 1,3-galactosyltransferase, polypeptide	3921490	NM_033171	3.65362	1.64798e-15
SPRR1A	small proline-rich protein 1A	2359492	NM_001199828	3.62326	1.53497e-08
TMEM45B	transmembrane protein 45B	3356038	ENST00000524567	3.58145	1.04728e-17
PLEKHS1	pleckstrin homology domain containing, family S member 1	3264997	ENST00000369312	3.55063	7.33759e-12
MMP7	matrix metallopeptidase 7 (matrilysin, uterine)	3388673	NM_002423	3.5033	3.76078e-07
ECM1	extracellular matrix protein 1	2358360	NM_001202858	3.48668	9.08213e-10
ADH6	alcohol dehydrogenase 6 (class V)	2779163	NM_001102470	3.46546	7.87424e-12
ACAA2	acetyl-CoA acyltransferase 2	3807569	ENST00000285093	3.44156	6.33501e-14
BHLHE41	basic helix-loop-helix family, member e41	3448088	ENST00000242728	3.42882	1.91751e-14
ATP10B	ATPase, class V, type 10B	2884727	NM_025153	3.41034	5.69269e-13
SLCO1B3	solute carrier organic anion transporter family, member 1	3407629	ENST00000381545	3.36252	3.44541e-09
GLIPR1	GLI pathogenesis-related 1	3422855	AF400440	3.34486	4.47103e-07
GPR110	G protein-coupled receptor 110	2955999	NM_153840	3.3303	3.59081e-12
VIL1	villin 1	2527814	ENST00000248444	3.20841	3.22944e-20
IL8	interleukin 8	2731332	NM_000584	3.19811	3.99776e-09
SLITRK6	SLIT and NTRK-like family, member 6	3519840	NM_032229	3.14237	3.5962e-08
GDA	guanine deaminase	3174510	NM_004293	3.04936	1.22018e-21
IL32	interleukin 32	3645626	ENST00000525643	3.0393	5.33426e-15
GPA33	glycoprotein A33 (transmembrane)	2442493	ENST00000367868	2.98317	1.25102e-09
OAS1	2'-5'-oligoadenylate synthetase 1	3432438	ENST00000202917	2.97311	7.98768e-18
FGFBP1	fibroblast growth factor binding protein 1	2761829	NM_005130	2.92145	5.36483e-09
SLC16A4	solute carrier family 16, member 4 (monocarboxylic acid transpo	2427469	NM_004696	2.91859	6.35697e-07
HOXC9	homeobox C9	3416344	ENST00000508190	2.91255	3.60715e-15
KLK8	kallikrein-related peptidase 8	3868799	NM_144506	2.86918	2.01269e-09
C4BPB	complement component 4 binding protein, beta	2377141	NM_000716	2.84677	1.11812e-15
EPB41L4A	erythrocyte membrane protein band 4.1 like 4A	2870964	ENST00000261486	2.83711	9.7315e-12
MUC13	mucin 13, cell surface associated	2692883	NM_033049	2.83448	5.85506e-15
CCL15	chemokine (C-C motif) ligand 15	3753966	ENST00000495214	2.81892	2.43804e-14
ANKS4B	ankyrin repeat and sterile alpha motif domain containing 4B	3651672	NM_145865	2.78729	4.12735e-13
UBD	ubiquitin D	2947877	ENST00000377050	2.78464	1.17284e-09
HKDC1	hexokinase domain containing 1	3250237	ENST00000354624	2.78134	2.35671e-19
KRT23	keratin 23 (histone deacetylase inducible)	3756591	NM_015515	2.77214	1.6104e-15
TRIM29	tripartite motif containing 29	3394660	NM_012101	2.75313	9.66755e-13
TFPI	tissue factor pathway inhibitor (lipoprotein-associated coagulatio	2591421	NM_006287	2.73756	2.08335e-12
RAET1L	retinoic acid early transcript 1L	2979246	ENST00000367341	2.69921	3.20859e-05
LINC00483	long intergenic non-protein coding RNA 483	3762443	AK000701	2.69887	3.86079e-11
CDA	cytidine deaminase	2324084	NM_001785	2.67513	2.5009e-09
DST	dystonin	2958325	NM_001723	2.64843	2.44894e-17
SERPINB5	serpin peptidase inhibitor, clade B (ovalbumin), member 5	3791782	NM_002639	2.63931	1.93715e-09
BTNL8	butyrophilin-like 8	4047607	NM_024850	2.59519	1.18317e-05
GABRP	gamma-aminobutyric acid (GABA) A receptor, pi	2840393	NM_014211	2.59518	5.24981e-05
CXCL1	chemokine (C-X-C motif) ligand 1 (melanoma growth stimulating act	2731381	NM_001511	2.59505	7.02293e-10
GIMAP2	GTPase, IMAP family member 2	3031556	NM_015660	2.59313	1.13123e-14
INPP4B	inositol polyphosphate-4-phosphatase, type II, 105kDa	2745466	NM_003866	2.58907	2.71129e-20
SERPINB2	serpin peptidase inhibitor, clade B (ovalbumin), member 2	3791935	NM_001143818	2.58845	9.85839e-06
PRSS3	protease, serine, 3	3167187	NM_001197097	2.58521	1.10408e-12
HOXB6	homeobox B6	3761395	ENST00000484302	2.58506	6.70607e-14
SLCO2B1	solute carrier organic anion transporter family, member 2B1	3340449	NM_007256	2.57684	9.88787e-12
PRKACB	protein kinase, cAMP-dependent, catalytic, beta	2344393	ENST00000370688	2.55972	3.93804e-09
CPS1	carbamoyl-phosphate synthase 1, mitochondrial	2525989	NM_001122633	2.53644	9.07194e-07
SATB1	SATB homeobox 1	2665199	NM_001195470	2.52768	5.69717e-10
TOX	thymocyte selection-associated high mobility group box	3136888	NM_014729	2.52645	1.43527e-09
SERPINA5	serpin peptidase inhibitor, clade A (alpha-1 antiproteinase, a	3549740	NM_000624	0.398137	1.19054e-12
PPARGC1A	peroxisome proliferator-activated receptor gamma, coactivator	2763550	NM_013261	0.396188	4.62602e-14
CADM1	cell adhesion molecule 1	3392332	NM_014333	0.39259	5.31602e-10
GPR64	G protein-coupled receptor 64	4001654	NM_001079858	0.390538	1.1101e-12
SOAT1	sterol O-acyltransferase 1	2369557	NM_001252511	0.389792	3.52209e-14
SHISA6	shisa homolog 6 (Xenopus laevis)	3710505	NM_207386	0.388957	2.90051e-06
ANTXR1	anthrax toxin receptor 1	2487082	NM_032208	0.386491	1.13733e-16
RERG	RAS-like, estrogen-regulated, growth inhibitor	3445820	ENST00000536465	0.379558	2.12655e-11
SERPINA4	serpin peptidase inhibitor, clade A (alpha-1 antiprotein	3549708	ENST00000555095	0.375832	2.52389e-11
FBP2	fructose-1,6-bisphosphatase 2	3215560	ENST00000375337	0.374122	1.88615e-09
FAM129A	family with sequence similarity 129, member A	2447877	NM_052966	0.369468	6.40791e-11
FAM46C	family with sequence similarity 46, member C	2353988	NM_017709	0.367272	1.90037e-12
IGF1R	insulin-like growth factor 1 receptor	3610958	NM_000875	0.355958	5.21168e-12
SPG20	spastic paraplegia 20 (Troyer syndrome)	3509719	ENST00000451493	0.353619	1.70105e-10
CA2	carbonic anhydrase II	3105600	ENST00000285379	0.35113	2.63028e-12
ANXA10	annexin A10	2751009	NM_007193	0.341452	4.64689e-10
C11orf92	chromosome 11 open reading frame 92	3390852	NR_034154	0.340328	1.23139e-09
SPINK1	serine peptidase inhibitor, Kazal type 1	2880422	ENST00000510027	0.339949	4.82383e-10
KCNE2	potassium voltage-gated channel, Isk-related family, member 2	3919101	NM_172201	0.337402	1.1217e-08
TPM2	tropomyosin 2 (beta)	3204721	ENST00000378292	0.336062	1.38901e-11
PRH1-PRR4	PRH1-PRR4 readthrough	3444336	ENST00000228811	0.334587	1.65865e-10
IGFBP2	insulin-like growth factor binding protein 2, 36kDa	2527253	NM_000597	0.33171	1.07486e-10
LPHN2	latrophilin 2	2343823	ENST00000359929	0.326888	1.21358e-11
PSCA	prostate stem cell antigen	3119200	NM_005672	0.322743	1.01499e-06
SERPINA3	serpin peptidase inhibitor, clade A (alpha-1 antiprotein	3549757	ENST00000553947	0.321069	4.04028e-08
NGFRAP1	nerve growth factor receptor (TNFRSF16) associated protein 1	3985534	NM_206917	0.319512	1.91697e-08
REC8	REC8 homolog (yeast)	3529725	ENST00000559919	0.317774	1.90817e-13
RHOBTB1	Rho-related BTB domain containing 1	3291151	NM_001242359	0.314633	1.3325e-17
CYBRD1	cytochrome b reductase 1	2515240	NM_024843	0.307784	7.55441e-10
VSIG1	V-set and immunoglobulin domain containing 1	3986647	NM_001170553	0.304914	1.49379e-11
RDX	radixin	3390542	ENST00000343115	0.303936	1.52413e-09
IPW	imprinted in Prader-Willi syndrome (non-protein coding)	3584443	NR_023915	0.300078	1.41686e-17
MSN	moesin	3979659	NM_002444	0.29441	9.8056e-08
TFF2	trefoil factor 2	3933550	NM_005423	0.284491	4.6274e-18
FADS1	fatty acid desaturase 1	3375545	BC007846	0.267195	3.87491e-13
FUT9	fucosyltransferase 9 (alpha (1,3) fucosyltransferase)	2917825	NM_006581	0.244536	6.95847e-12
CA9	carbonic anhydrase IX	3168066	ENST00000378357	0.229212	6.22428e-14
BPIFB1	BPI fold containing family B, member 1	3882413	NM_033197	0.226893	7.57904e-07
CAPN6	calpain 6	4018194	NM_014289	0.226621	9.68487e-17
FMOD	fibromodulin	2451693	ENST00000354955	0.205849	1.14632e-12
MSMB	microseminoprotein, beta-	3246407	NM_002443	0.174047	1.42357e-12
REG1A	regenerating islet-derived 1 alpha	2490324	NM_002909	0.172207	7.50925e-08
RGS5	regulator of G-protein signaling 5	2441386	NM_003617	0.144684	1.32133e-13
GPRC5B	G protein-coupled receptor, family C, group 5, member B	3683377	ENST00000300571	0.140224	1.39747e-15
FADS2	fatty acid desaturase 2	3333247	ENST00000278840	0.137664	8.87938e-13
PRSS1	protease, serine, 1 (trypsin 1)	3028766	ENST00000311737	0.108743	5.76472e-14
GKN1	gastrokine 1	2487063	NM_019617	0.0934784	7.23594e-09
CXCL17	chemokine (C-X-C motif) ligand 17	3863640	NM_198477	0.0931013	5.67999e-16
GKN2	gastrokine 2	2557956	NM_182536	0.0562379	9.36046e-15
PGC	progastricsin (pepsinogen C)	2953751	NM_002630	0.0387844	1.30456e-18
