# Supplementary material for: Mutational spectrum of Barrett's stem cells suggests paths to initiation of a precancerous lesion
Source: Nat Commun. 2016 Jan 19;7:10380. doi: 10.1038/ncomms10380 (PMC4735693; doi:10.1038/ncomms10380)
Supplement: Supplementary Data 2 — Summary of nonsynonymous and synonymous SNV across 12 patients [file ncomms10380-s3.xlsx]

## Sheet: Sheet1
Supplementary Data 2 Summary of nonsynonymous and synonymous SNV across 12 patients
patient ID	Patient ID (SRA)	Samples	Nonsynonymous SNVs	Synonymous SNVs	Mutation in non-coding region	Total number
Patient 1	Patient 8	BESC1	10	5	15	30
Patient 1	Patient 8	BESC2	6	5	19	30
Patient 1	Patient 8	GSC1	6	4	12	22
Patient 1	Patient 8	GSC2	6	5	8	19
Patient 2	Patient 9	BESC1	4	4	14	22
Patient 2	Patient 9	BESC2	5	6	24	35
Patient 2	Patient 9	GSC1	8	3	24	35
Patient 2	Patient 9	GSC2	8	3	21	32
Patient 3	Patient 1	BESC1	13	9	20	42
Patient 3	Patient 1	BESC2	14	9	9	32
Patient 3	Patient 1	GSC1	17	6	33	56
Patient 3	Patient 1	GSC2	21	8	29	58
Patient 4	Patient 5	BESC1	30	7	14	51
Patient 4	Patient 5	BESC2	30	18	22	70
Patient 4	Patient 5	GSC1	12	8	11	31
Patient 4	Patient 5	GSC2	9	3	12	24
Patient 5	Patient 4	BESC1	14	3	16	33
Patient 5	Patient 4	BESC2	18	5	24	47
Patient 5	Patient 4	GSC1	12	2	12	26
Patient 5	Patient 4	GSC2	8	3	11	22
Patient 6	Patient 2	BESC1	27	2	21	50
Patient 6	Patient 2	BESC2	26	3	24	53
Patient 6	Patient 2	GSC1	11	3	13	27
Patient 6	Patient 2	GSC2	11	6	14	31
Patient 7	Patient 3	BESC1	33	22	36	91
Patient 7	Patient 3	BESC2	38	25	49	112
Patient 7	Patient 3	GSC1	23	7	9	39
Patient 7	Patient 3	GSC2	10	6	9	25
Patient 8	Patient 6	BESC1	53	16	54	123
Patient 8	Patient 6	BESC2	43	12	40	95
Patient 8	Patient 6	GSC1	9	10	12	31
Patient 8	Patient 6	GSC2	13	5	11	29
Patient 9	Patient 7	BESC1	47	23	32	102
Patient 9	Patient 7	BESC2	48	21	30	99
Patient 9	Patient 7	GSC1	14	3	15	32
Patient 9	Patient 7	GSC2	9	5	9	23
Patient 10	Patient 10	BESC1	46	15	32	93
Patient 10	Patient 10	GSC1	7	5	5	17
Patient 11	Patient 11	BESC1	72	21	89	182
Patient 11	Patient 11	BESC2	70	23	86	179
Patient 11	Patient 11	GSC1	15	6	16	37
Patient 11	Patient 11	GSC2	18	8	13	39
Patient 12	Patient 12	BESC1	101	41	82	224
Patient 12	Patient 12	BESC2	100	42	84	226
Patient 12	Patient 12	GSC1	16	4	11	31
Patient 12	Patient 12	GSC2	6	3	19	28
