# Supplementary material for: Mutational spectrum of Barrett's stem cells suggests paths to initiation of a precancerous lesion
Source: Nat Commun. 2016 Jan 19;7:10380. doi: 10.1038/ncomms10380 (PMC4735693; doi:10.1038/ncomms10380)
Supplement: Supplementary Data 3 — Exone sequencing run analysis for BESCs and GSCs from Barrett's patients [file ncomms10380-s4.xlsx]

## Sheet: Sheet1
Supplementary Data 3 Summary of exone sequencing run analysis for BESCs and GSCs from Barrett’s patients
Institute	Patient ID	Patient (paper)	Patient ID (SRA)	Tissue Type	No. of reads mapped	Average Coverage	% of sequence capture cover by at least:
							10	50	100
GIS	P63009	Patient 1	Patient 8	Blood	63036383	68.529	87.1	48.3	22.7
GIS	P63009	Patient 1	Patient 8	Cardia	62669866	68.804	87.3	48.4	22.9
GIS	P63009	Patient 1	Patient 8	Barrett	53770465	58.35	87	43	16.9
GIS	P63009	Patient 1	Patient 8	Barrett	57991805	62.696	86.7	45.2	19.5
GIS	P63009	Patient 1	Patient 8	Cardia	68516397	74.972	86.6	49.9	25.9
GIS	P63019	Patient 2	Patient 9	Blood	87012554	93.802	81	46.2	29.5
GIS	P63019	Patient 2	Patient 9	Barrett	133548090	138.665	93.8	72.1	50.7
GIS	P63019	Patient 2	Patient 9	Barrett	117837291	117.015	93.7	70.1	45.9
GIS	P63019	Patient 2	Patient 9	Cardia	53398202	56.722	84.3	41.7	16.5
GIS	P63019	Patient 2	Patient 9	Cardia	53661958	59.373	82.3	42	18.4
GIS	P63001	Patient 3	Patient 1	Cardia	50943926	51.941	88	38.7	12.1
GIS	P63001	Patient 3	Patient 1	Barrett	48534212	50.777	83.9	37.6	13
GIS	P63001	Patient 3	Patient 1	Blood	69340861	73.948	89.2	51.2	25.2
GIS	P63001	Patient 3	Patient 1	Cardia	91726912	96.759	90.1	58.8	35.4
GIS	P63001	Patient 3	Patient 1	Barrett	56073294	55.778	92.1	43.7	12.7
JAX	023BS	Patient 4	Patient 5	Barrett	146179900	198.705	99.8	95.6	80
JAX	023BS	Patient 4	Patient 5	Barrett	95384459	131.337	99.5	90	61.4
JAX	023BS	Patient 4	Patient 5	Cardia	123758606	179.399	99.6	95	78.4
JAX	023BS	Patient 4	Patient 5	Cardia	148118813	212.204	99.7	96.4	84.5
JAX	023BS	Patient 4	Patient 5	Blood	98398047	144.103	99.6	92.1	67.9
GIS	P63020	Patient 5	Patient 4	Cardia	83511667	89.965	90.7	58.2	32.9
GIS	P63020	Patient 5	Patient 4	Barrett	64309810	67.542	88.6	48.7	21.8
GIS	P63020	Patient 5	Patient 4	Blood	59483309	62.332	75.4	35	18.7
GIS	P63020	Patient 5	Patient 4	Cardia	71850355	79.87	84.6	50.4	28.2
GIS	P63020	Patient 5	Patient 4	Barrett	46969644	47.006	80.6	34.7	11.4
JAX	005GS	Patient 6	Patient 2	Barrett	115255964	167.163	99.6	93.8	74.5
JAX	005GS	Patient 6	Patient 2	Cardia	128611494	184.809	99.6	95.1	79.3
JAX	005GS	Patient 6	Patient 2	Cardia	114583998	164.434	99.5	93.7	74.1
JAX	005GS	Patient 6	Patient 2	Blood	111154454	157.468	99.5	93.4	72.7
JAX	005GS	Patient 6	Patient 2	Barrett	125695048	179.938	99.6	94.8	78.1
JAX	P63008	Patient 7	Patient 3	Blood	145736936	192.01	99.8	95.9	80.6
JAX	P63008	Patient 7	Patient 3	Cardia	112119927	145.837	99.6	92.5	68.4
JAX	P63008	Patient 7	Patient 3	Barrett	163232042	222.962	99.8	97	86.3
JAX	P63008	Patient 7	Patient 3	Barrett	155962750	208.727	99.7	96.3	83.7
JAX	P63008	Patient 7	Patient 3	Cardia	149106252	197.876	99.8	96.1	82.2
JAX	010JD	Patient 8	Patient 6	Blood	118879593	165.706	99.6	90.7	65.9
JAX	010JD	Patient 8	Patient 6	Barrett	102049010	140.19	99.4	91	64.2
JAX	010JD	Patient 8	Patient 6	Barrett	126275433	173.632	99.5	93.9	74.5
JAX	010JD	Patient 8	Patient 6	Cardia	113858081	149.323	99.5	91.3	65.8
JAX	010JD	Patient 8	Patient 6	Cardia	168173890	234.947	99.6	96.8	87.1
JAX	020MG	Patient 9	Patient 7	Cardia	118422244	161.638	99.6	94.1	73.6
JAX	020MG	Patient 9	Patient 7	Blood	137284145	179.857	99.6	95.3	78.7
JAX	020MG	Patient 9	Patient 7	Cardia	117101131	160.556	99.6	93.8	72.5
JAX	020MG	Patient 9	Patient 7	Barrett	124201202	171.115	99.6	94.6	76.3
JAX	020MG	Patient 9	Patient 7	Barrett	116108909	155.806	99.6	91.8	67.2
JAX	P63038	Patient 10	Patient 10	Blood	127797952	179.514	99.7	94.8	77.5
JAX	P63038	Patient 10	Patient 10	Barrett	138937551	198.652	99.7	95.8	81.7
JAX	P63038	Patient 10	Patient 10	Cardia	125674955	181.141	99.7	94.8	77.7
GIS	P63007	Patient 11	Patient 11	Blood	64326255	68.607	88.3	49	22.5
GIS	P63007	Patient 11	Patient 11	Cardia	97214433	100.045	93.4	62.7	36.2
GIS	P63007	Patient 11	Patient 11	Barrett	61544563	61.546	90.4	46	17.3
GIS	P63007	Patient 11	Patient 11	Barrett	63381046	62.325	91.4	47.6	17.4
GIS	P63007	Patient 11	Patient 11	Cardia	68038735	69.068	91.2	50.5	21.5
JAX	007RC	Patient 12	Patient 12	Barrett	138039791	195.193	99.6	91.2	71.1
JAX	007RC	Patient 12	Patient 12	Cardia	147414432	203.582	99.8	96.4	83.5
JAX	007RC	Patient 12	Patient 12	Cardia	146952422	203.113	99.8	96	81.9
JAX	007RC	Patient 12	Patient 12	Blood	116851287	164.575	99.6	94.1	74.6
JAX	007RC	Patient 12	Patient 12	Barrett	134358669	191.093	99.6	91.8	70.9
